# Supplementary material for: Novel Synechococcus Genomes Reconstructed from Freshwater Reservoirs
Source: Front Microbiol. 2017 Jun 21;8:1151. doi: 10.3389/fmicb.2017.01151 (PMC5478717; doi:10.3389/fmicb.2017.01151)
Supplement: Supplementary file 1 [file Table_1.xlsx]

## Sheet: Hoja1
Supplementary Table S1: Summary statistics of the Tous and Lanier samples used for Synechococcus genome reconstruction
Reservoir	Sampling parameters		Sequencing statistics of 0.22 µm filter
	Depth	Filter	Sequencing plattform	Sequenced Gb	Nº of reads (millions)	Average read length (bp)	nº of contigs	Assembled Mb	contigs > 10 Kb	average length of contigs > 10 Kb (Kb)
Tous	12 m	0.22 µm	1/2 lane HiSeq 4000	22.8	284	80.2	243471	390	3939	24.7089
Tous	25 m	0.22 µm	1/2 lane HiSeq 4000	22.1	281	78.7	218625	403	4966	25.826
Lanier S2	5 m	0.22 µm	Illumina GA II	2.4	29	84.1	320279	37	410	21.35
Lanier S3	5 m	0.22 µm	Illumina GA II	2.2	27	83.1	270874	26	351	23.319
