# Supplementary material for: Novel Synechococcus Genomes Reconstructed from Freshwater Reservoirs
Source: Front Microbiol. 2017 Jun 21;8:1151. doi: 10.3389/fmicb.2017.01151 (PMC5478717; doi:10.3389/fmicb.2017.01151)
Supplement: Supplementary file 2 [file Table_2.xlsx]

## Sheet: Hoja1
Supplementary Table S2: List of 122 TIGFRAM proteins used to make the Synechococcus spp. Phylogenomic tree
TIGFRAM HEADER	TIGFRAM NAME
TIGR00658	orni_carb_tr: ornithine carbamoyltransferase
TIGR00713	hemL: glutamate-1-semialdehyde-2,1-aminomutase
TIGR00761	argB: acetylglutamate kinase
TIGR00871	zwf: glucose-6-phosphate dehydrogenase
TIGR00873	gnd: 6-phosphogluconate dehydrogenase (decarboxylating)
TIGR00928	purB: adenylosuccinate lyase
TIGR00962	atpA: ATP synthase F1, alpha subunit
TIGR00972	3a0107s01c2: phosphate ABC transporter, ATP-binding protein
TIGR01017	rpsD_bact: ribosomal protein S4
TIGR01027	proB: glutamate 5-kinase
TIGR01032	rplT_bact: ribosomal protein L20
TIGR01035	hemA: glutamyl-tRNA reductase
TIGR01049	rpsJ_bact: ribosomal protein S10
TIGR01063	gyrA: DNA gyrase, A subunit
TIGR01064	pyruv_kin: pyruvate kinase
TIGR01072	murA: UDP-N-acetylglucosamine 1-carboxyvinyltransferase
TIGR01083	nth: endonuclease III
TIGR01088	aroQ: 3-dehydroquinate dehydratase, type II
TIGR01133	murG: undecaprenyldiphospho-muramoylpentapeptide beta-N-acetylglucosaminyltransferase
TIGR01134	purF: amidophosphoribosyltransferase
TIGR01141	hisC: histidinol-phosphate transaminase
TIGR01144	ATP_synt_b: ATP synthase F0, B subunit
TIGR01145	ATP_synt_delta: ATP synthase F1, delta subunit
TIGR01162	purE: phosphoribosylaminoimidazole carboxylase, catalytic subunit
TIGR01182	eda: 2-dehydro-3-deoxyphosphogluconate aldolase/4-hydroxy-2-oxoglutarate aldolase
TIGR01198	pgl: 6-phosphogluconolactonase
TIGR01216	ATP_synt_epsi: ATP synthase F1, epsilon subunit
TIGR01296	asd_B: aspartate-semialdehyde dehydrogenase
TIGR01307	pgm_bpd_ind: 2,3-bisphosphoglycerate-independent phosphoglycerate mutase
TIGR01357	aroB: 3-dehydroquinate synthase
TIGR01379	thiL: thiamine-monophosphate kinase
TIGR01393	lepA: GTP-binding protein LepA
TIGR01469	cobA_cysG_Cterm: uroporphyrinogen-III C-methyltransferase
TIGR01473	cyoE_ctaB: protoheme IX farnesyltransferase
TIGR01499	folC: bifunctional protein FolC
TIGR01668	YqeG_hyp_ppase: HAD phosphatase, family IIIA
TIGR01737	FGAM_synth_I: phosphoribosylformylglycinamidine synthase I
TIGR01750	fabZ: beta-hydroxyacyl-(acyl-carrier-protein) dehydratase FabZ
TIGR01770	NDH_I_N: proton-translocating NADH-quinone oxidoreductase, chain N
TIGR01800	cit_synth_II: 2-methylcitrate synthase/citrate synthase II
TIGR01852	lipid_A_lpxA: acyl-acyl-carrier-protein-UDP-N-acetylglucosamine O-acyltransferase
TIGR01853	lipid_A_lpxD: UDP-3-O-3-hydroxymyristoyl glucosamine N-acyltransferase
TIGR01929	menB: naphthoate synthase
TIGR01978	sufC: FeS assembly ATPase SufC
TIGR01980	sufB: FeS assembly protein SufB
TIGR02012	tigrfam_recA: protein RecA
TIGR02028	ChlP: geranylgeranyl reductase
TIGR02048	gshA_cyano: putative glutamate--cysteine ligase
TIGR02075	pyrH_bact: UMP kinase
TIGR02091	glgC: glucose-1-phosphate adenylyltransferase
TIGR02095	glgA: glycogen/starch synthase, ADP-glucose type
TIGR02210	rodA_shape: rod shape-determining protein RodA
TIGR02273	16S_RimM: 16S rRNA processing protein RimM
TIGR02388	rpoC2_cyan: DNA-directed RNA polymerase, beta'' subunit
TIGR02614	ftsW: cell division protein FtsW
TIGR02651	RNase_Z: ribonuclease Z
TIGR02655	circ_KaiC: circadian clock protein KaiC
TIGR02732	zeta_caro_desat: 9,9'-di-cis-zeta-carotene desaturase
TIGR02748	GerC3_HepT: heptaprenyl diphosphate synthase component II
TIGR02842	CyoC: cytochrome o ubiquinol oxidase, subunit III
TIGR03039	PS_II_CP47: photosystem II chlorophyll-binding protein CP47
TIGR03044	PS_II_psb27: photosystem II protein Psb27
TIGR03144	cytochr_II_ccsB: cytochrome c-type biogenesis protein CcsB
TIGR03182	PDH_E1_alph_y: pyruvate dehydrogenase (acetyl-transferring) E1 component, alpha subunit
TIGR03263	guanyl_kin: guanylate kinase
TIGR03542	DAPAT_plant: LL-diaminopimelate aminotransferase
TIGR03591	polynuc_phos: polyribonucleotide nucleotidyltransferase
TIGR03627	arch_S9P: archaeal ribosomal protein S9P
TIGR03723	bact_gcp: putative glycoprotease GCP
TIGR00007	TIGR00007: 1-5-phosphoribosyl-5-5-phosphoribosylaminomethylideneaminoimidazole-4-carboxamide isomerase
TIGR00008	infA: translation initiation factor IF-1
TIGR00010	TIGR00010: hydrolase, TatD family
TIGR00019	prfA: peptide chain release factor 1
TIGR00021	rpiA: ribose 5-phosphate isomerase A
TIGR00038	efp: translation elongation factor P
TIGR00044	TIGR00044: pyridoxal phosphate enzyme, YggS family
TIGR00055	uppS: di-trans,poly-cis-decaprenylcistransferase
TIGR00069	hisD: histidinol dehydrogenase
TIGR00078	nadC: nicotinate-nucleotide diphosphorylase (carboxylating)
TIGR00082	rbfA: ribosome-binding factor A
TIGR00090	iojap_ybeB: iojap-like ribosome-associated protein
TIGR00096	TIGR00096: putative S-adenosylmethionine-dependent methyltransferase, YraL family
TIGR00103	DNA_YbaB_EbfC: DNA-binding protein, YbaB/EbfC family
TIGR00105	L31: ribosomal protein L31
TIGR00110	ilvD: dihydroxy-acid dehydratase
TIGR00118	acolac_lg: acetolactate synthase, large subunit, biosynthetic type
TIGR00119	acolac_sm: acetolactate synthase, small subunit
TIGR00135	gatC: aspartyl/glutamyl-tRNA(Asn/Gln) amidotransferase, C subunit
TIGR00159	TIGR00159: TIGR00159 family protein
TIGR00169	leuB: 3-isopropylmalate dehydrogenase
TIGR00179	murB: UDP-N-acetylenolpyruvoylglucosamine reductase
TIGR00187	ribE: riboflavin synthase, alpha subunit
TIGR00200	cinA_nterm: competence/damage-inducible protein CinA N-terminal domain
TIGR00212	hemC: porphobilinogen deaminase
TIGR00216	ispH_lytB: 4-hydroxy-3-methylbut-2-enyl diphosphate reductase
TIGR00234	tyrS: tyrosine--tRNA ligase
TIGR00243	Dxr: 1-deoxy-D-xylulose 5-phosphate reductoisomerase
TIGR00244	TIGR00244: transcriptional regulator NrdR
TIGR00325	lpxC: UDP-3-O-3-hydroxymyristoyl N-acetylglucosamine deacetylase
TIGR00330	glpX: fructose-1,6-bisphosphatase, class II
TIGR00336	pyrE: orotate phosphoribosyltransferase
TIGR00337	PyrG: CTP synthase
TIGR00339	sopT: sulfate adenylyltransferase
TIGR00365	TIGR00365: monothiol glutaredoxin, Grx4 family
TIGR00382	clpX: ATP-dependent Clp protease, ATP-binding subunit ClpX
TIGR00403	ndhI: NADH-plastoquinone oxidoreductase, I subunit
TIGR00406	prmA: ribosomal protein L11 methyltransferase
TIGR00407	proA: glutamate-5-semialdehyde dehydrogenase
TIGR00414	serS: serine--tRNA ligase
TIGR00419	tim: triose-phosphate isomerase
TIGR00447	pth: peptidyl-tRNA hydrolase
TIGR00450	mnmE_trmE_thdF: tRNA modification GTPase TrmE
TIGR00456	argS: arginine--tRNA ligase
TIGR00465	ilvC: ketol-acid reductoisomerase
TIGR00485	EF-Tu: translation elongation factor Tu
TIGR00496	frr: ribosome recycling factor
TIGR00515	accD: acetyl-CoA carboxylase, carboxyl transferase, beta subunit
TIGR00521	coaBC_dfp: phosphopantothenoylcysteine decarboxylase / phosphopantothenate--cysteine ligase
TIGR00534	OpcA: glucose-6-phosphate dehydrogenase assembly protein OpcA
TIGR00550	nadA: quinolinate synthetase complex, A subunit
TIGR00559	pdxJ: pyridoxine 5'-phosphate synthase
TIGR00621	ssb: single-stranded DNA-binding protein
